# Supplementary material for: Understanding the Effect of a Changing Climate on the Re‐Emergence of Mosquito‐Borne Diseases in Vulnerable Small Island Nations: A Systematic Review
Source: Zoonoses Public Health. 2025 Feb 5;72(3):223–47. doi: 10.1111/zph.13212 (PMC11967312; doi:10.1111/zph.13212)
Supplement: Supplementary file 3 — Table S3. Ranking of small island nations according to their respective health scores. [file ZPH-72-223-s003.csv]

Name	Score	Rank
Switzerland	0.145672403	1
Finland	0.146171626	2
Monaco	0.17207673	3
United States	0.174284871	4
Iceland	0.183239064	5
Netherlands	0.19126981	6
Norway	0.199012602	7
Luxembourg	0.20291198	8
Denmark	0.206488916	9
Austria	0.207649168	10
Germany	0.209086581	11
Belgium	0.210959278	12
United Kingdom	0.213538151	13
Australia	0.216309595	14
Japan	0.221256558	15
Canada	0.226812678	16
Korea, Republic of	0.227918708	17
Czech Republic	0.227974292	18
Portugal	0.229805372	19
Sweden	0.230697748	20
Greece	0.236186244	21
Estonia	0.237922969	22
Israel	0.241681306	23
Belarus	0.243073136	24
Hungary	0.244600414	25
Poland	0.247510707	26
Slovenia	0.248654747	27
Ireland	0.253535761	28
New Zealand	0.256943311	29
Kazakhstan	0.264594847	30
Malta	0.265349227	31
Lithuania	0.268003977	32
Latvia	0.268781751	33
Singapore	0.269054119	34
Spain	0.270329591	35
Italy	0.272743793	36
France	0.2728137	37
Ukraine	0.282214792	38
Kuwait	0.303847662	39
Uzbekistan	0.307043404	40
Qatar	0.3101044	41
Cuba	0.311254943	42
Kyrgyzstan	0.311297969	43
Armenia	0.312280722	44
Romania	0.314042467	45
Turkmenistan	0.314446827	46
Uruguay	0.314812974	47
United Arab Emirates	0.31563356	48
Chile	0.320335676	49
Moldova, Republic of	0.323105919	50
Croatia	0.334039661	51
Cyprus	0.334761726	52
Russian Federation	0.334790322	53
Tunisia	0.337900342	54
Albania	0.344911005	55
Trinidad and Tobago	0.346196647	56
Brunei Darussalam	0.34716157	57
Bulgaria	0.35034413	58
Viet Nam	0.35166597	59
Turkey	0.352290076	60
Malaysia	0.354674555	61
Bosnia and Herzegovina	0.355790852	62
Andorra	0.356189647	63
Fiji	0.357067335	64
Jordan	0.362229766	65
Palau	0.367040432	66
Bahrain	0.367682555	67
Mexico	0.368355717	68
San Marino	0.368714581	69
China	0.373880538	70
Guyana	0.379077505	71
Georgia	0.379744324	72
Brazil	0.381412767	73
Antigua and Barbuda	0.384839832	74
Slovakia	0.389306748	75
Tajikistan	0.391988095	76
Mongolia	0.392580184	77
Panama	0.392661093	78
El Salvador	0.395095275	79
Saudi Arabia	0.396127462	80
Argentina	0.398566156	81
Dominican Republic	0.400245389	82
Indonesia	0.403727097	83
Belize	0.405660861	84
Seychelles	0.4069103	85
Paraguay	0.40978601	86
Costa Rica	0.410011201	87
Azerbaijan	0.410438232	88
Philippines	0.414546526	89
Montenegro	0.414705922	90
Oman	0.416449148	91
South Africa	0.422919661	92
Grenada	0.427056342	93
Saint Kitts and Nevis	0.427633973	94
Iran, Islamic Republic of	0.435263468	95
Bahamas	0.435333953	96
Egypt	0.436033759	97
Mauritius	0.440038664	98
Thailand	0.441716102	99
Lebanon	0.443733544	100
Saint Vincent and the Grenadines	0.445746281	101
Barbados	0.447642456	102
Syrian Arab Republic	0.451732985	103
Peru	0.452497	104
Serbia	0.454622604	105
Suriname	0.458726104	106
Guatemala	0.463579065	107
Colombia	0.464214436	108
Cambodia	0.469167309	109
Libyan Arab Jamahiriya	0.472501499	110
Sri Lanka	0.473083447	111
Macedonia	0.475362154	112
Algeria	0.475437264	113
Venezuela, Bolivarian Republic o	0.478761158	114
Botswana	0.483353486	115
Honduras	0.488790327	116
Jamaica	0.491275081	117
Lao People's Democratic Republic	0.491971048	118
Dominica	0.493585082	119
Bolivia, Plurinational State of	0.496956982	120
Ecuador	0.506461909	121
Namibia	0.507939729	122
Morocco	0.509153922	123
Equatorial Guinea	0.521255243	124
Ghana	0.524595483	125
Togo	0.538143978	126
Samoa	0.539400439	127
Gambia	0.541073524	128
Nicaragua	0.547766254	129
Gabon	0.54855287	130
Iraq	0.550084823	131
Nauru	0.55366195	132
Congo	0.560768396	133
Nigeria	0.56383272	134
Maldives	0.565927389	135
Swaziland	0.569174414	136
Solomon Islands	0.57276599	137
Saint Lucia	0.579736026	138
Mozambique	0.580047602	139
Cameroon	0.587328637	140
Burkina Faso	0.591598188	141
Kiribati	0.595013358	142
Cape Verde	0.596207699	143
Guinea	0.601504554	144
Tuvalu	0.605704867	145
Cote d'Ivoire	0.606419651	146
Lesotho	0.613683203	147
Angola	0.618826783	148
Comoros	0.619299989	149
Mauritania	0.62591978	150
Bhutan	0.626482145	151
Pakistan	0.630120052	152
India	0.630194071	153
Nepal	0.638389899	154
Vanuatu	0.644471679	155
Tonga	0.645812018	156
Senegal	0.648383027	157
Marshall Islands	0.653810412	158
Micronesia, Federated States of	0.659883334	159
Benin	0.661332424	160
Bangladesh	0.661885034	161
Papua New Guinea	0.670246703	162
Myanmar	0.671366441	163
Sao Tome and Principe	0.678276733	164
Sierra Leone	0.681317821	165
Haiti	0.693572993	166
Kenya	0.694306859	167
Yemen	0.69592454	168
Sudan	0.705497286	169
Zimbabwe	0.709799354	170
Timor-Leste	0.716381832	171
Burundi	0.742309128	172
Niger	0.742395941	173
Rwanda	0.742929368	174
Liberia	0.745098281	175
Tanzania, United Republic of	0.751510834	176
Madagascar	0.753157688	177
Eritrea	0.758583732	178
Mali	0.759423383	179
Zambia	0.762395869	180
Malawi	0.769241506	181
Uganda	0.769289226	182
Guinea-Bissau	0.778515083	183
Central African Republic	0.792894694	184
Chad	0.80657665	185
Djibouti	0.810984762	186
Afghanistan	0.815174242	187
Ethiopia	0.822736772	188
Congo, the Democratic Republic o	0.832532457	189
Somalia	0.841016784	190
