# Supplementary material for: Understanding the Effect of a Changing Climate on the Re‐Emergence of Mosquito‐Borne Diseases in Vulnerable Small Island Nations: A Systematic Review
Source: Zoonoses Public Health. 2025 Feb 5;72(3):223–47. doi: 10.1111/zph.13212 (PMC11967312; doi:10.1111/zph.13212)
Supplement: Supplementary file 4 — Table S4. Data Extraction Sheet for Articles Selected in the systematic review. [file ZPH-72-223-s006.xlsx]

## Sheet: Data extraction
Literature				Study				Meteorological factors			Mosquito Borne Diseases		mosquito characteristics		Dose-response relationship
Author	Title	Publication year	Country	Study period	Study design	Study Projection (Retrospective or Prospective)	Model Type	Climate variables included	Time-lag	Other driving factors included	Pathogen or Disease	Indicators	Species	Indicators	Exposure	Outcome	Direction/Quantitation of relationship (+, - or (+/-))	Remarks
Smith, J.; Tahani, L.; Bobogare, A.; Bugoro, H.; Otto, F.; Fafale, G.; Hiriasa, D.; Kazazic, A.; Beard, G.; Amjadali, A.; Jeanne, I.;	Malaria early warning tool: Linking inter-annual climate and malaria variability in northern Guadalcanal, Solomon Islands	2017	Solomon Islands	1988-2013	Time-series	Retrospective	Stepwise regression model	Rainfall	0-2 months	Mean sea level, southern oscillation index (measure of the pressure diference across the tropical south Pacifc), NINO 3.4 (measure of Sea surface temperature) Both SOI and NINO 3.4 were used as indicator of current ENSO phase (driver of inter-annual rainfall and temperature variation)	Malaria	Monthly malaria cases and malaria incidence	Anopheles farauti		Heavy Rainfall	Malaria incidence decreases	It was observed that there was a negative relationship between heavy rainfall and malaria transmission in Northern Guadalcanal while for Southern Guadalcanal the association between rainfall and malaria incidence was not statistically significant	Cross validation analysis R2 analysis and Mann–Whitney U test demonstrated statistically that rainfall either below or above threshold was significantly associated to greater or lower malaria incidence, respectively. SCOPIC demonstrated the predictability of malaria incidence based on climate variables.
									0-2months						Low rainfall	Malaria incidence increases
Sun, W.; Xue, L.; Xie, Xi.;	Spatial-temporal distribution of dengue and climate characteristics for two clusters in Sri Lanka from 2012 to 2016.	2017	Sri Lanka	2012-2016	Spatio temporal cluster and hot spot analysis	Retrospective	ARIMAX (AutoRegressive Integrated Moving-Average) model	Temperature, Relative Humidity, Precipitation and Wind speed	None mentioned		Dengue	Monthly number of dengue cases per district and annual dengue incidence			Minimum, Maximum and Mean Temperature	Increase monthly dengue incidence (Colombo)	A strong association between the dengue incidences and meteorological factors, was mentioned in the case of the first cluster in Colombo. A weaker assoication between dengue incidence and climatic factors, was observed in the case of the second cluster (14 districts are mainly located in the mid-north and south of Sri Lanka). The results for the ARIMAX model and spearmen correlation were not disp…	Spearman’s correlation test was used to measure association between climatic factors and dengue incidence; ARIMAX models to forecast dengue incidence in 2016 using data between 2012-2015. The explanatory variable was local correlated climatic factors for each district (results were not shown in study). Most of the dengue incidences of 2016 fell into the predicted regions using the ARIMAX model; H…
															Relative Humidity	Increase monthly dengue incidence(Colombo)
															Mean Precipitation	Increase monthly dengue incidence(Colombo)
															Mean Wind speed	Decrease monthly dengue incidence(Colombo)
Talagala, T.;	Distributed Lag Nonlinear Modelling Approach to Identify Relationship between Climatic Factors and Dengue Incidence in Colombo District, Sri Lanka	2015	Sri Lanka (Colombo district)	01/2009 - 09/2014	Time-series	Retrospective	Quasi-Poisson regression and distributed lag non-linear model (DLNM)	mean, minimum and maximum temperatures, mean visibility, mean wind speed, maximum sustained wind speed, relative humidity and precipitation	1-8 weeks		Dengue	Weekly dengue cases			mean temperature (250C – 270C)	Increase dengue relative risk	Positive relationship	Pearson’s correlation analysis between all meteorological variables was carried out.
									6-25 weeks						mean temperature (> 280C)	Decrease dengue relative risk	Negative relationship
									4-6 weeks						maximum temperature	Decrease dengue relative risk	Negative relationship
									1-5 weeks						Precipitation (> 70mm)	Increase dengue relative risk	Positive relationship
									10-20 weeks						Precipitation (20-50mm)	Increase dengue relative risk	Positive relationship
									15-20 weeks						Precipitation (>65mm)	Decrease dengue relative risk	Negative relationship
									10-18 weeks						relative humidity (65%-80%)	Increase dengue relative risk	Positive relationship
									4-9 weeks						relative humidity (<70%)	Decrease dengue relative risk	Negative relationship
															mean visibility > 14 km	Increase dengue relative risk	Positive relationship
															mean visibility < 14 km	Decrease dengue relative risk	Negative relationship
															maximum sustained wind speed	Decrease dengue relative risk	Negative relationship
Wijegunawardana, N.D.A.D.; Silva Gunawardene, Y.I.N.; Chandrasena, T.G.A.N.; Dassanayake, R.S.; Udayanga, N.W.B.A.L.; Abeyewickreme, W.;	Evaluation of the Effects of Aedes Vector Indices and Climatic Factors on Dengue Incidence in Gampaha District, Sri Lanka	2019	Sri Lanka (Gampaha District)	09/2014-09/2016	Survey	Retrospective	Pearson correlation analysis	Monthly cumulative rainfall and minimum and maximum temperature	Mentioned but not clear (lag periods of zero, one, two, and three)		Dengue	Monthly dengue cases	Armigeres subalbatus, Aedes albopictus, Aedes aegypti, Culex quinquefasciatus and Mansonia uniformis	House index (HI), Container index (CI), Breteau index (BI) and Ovitrap index (OI)	Cumulative rainfall	Increase in dengue cases	No signifcant correlation was reported between all the climatic parameters and the number of dengue cases reported within the period of June 2015 to September 2016 (p>0.05 at 95% level of signifcance) at lag periods of zero, one, two, and three. However, a positive relationship was observed between cumulative rainfall and the dengue cases, while both minimum and maximum temperature demonstrated a…	Pearson correlation analysis (Table demonstrating analysis has not been provided)
															Minimum and Maximum temperature	Decrease in dengue cases
Amarakoon, D.; Chen, A.; Rawlins, S.; Chadee, D.D.; Taylor, M.; Stennett, R.;	Dengue epidemics in the Caribbean-temperature indices to gauge the potential for onset of dengue	2007	More focus on Trinidad & Tobago, Barbados and Jamaica (Only data from Barbados was considered as its study period 2000-2002)	2000-2002	Time-series	Retrospective	Lagged Cross-correlation	mean precipitation, mean temperature, maximum temperature, and minimum temperature	1 month for Barbados	El Nino	Dengue	Monthly dengue cases			Mean annual rainfall	No statistically significant association	Temperature was observed to have a greater association with dengue than it was for rainfall for Barbados as demonstrated by the cross-correlation analysis.A statistically significant lag was observed between rainfall and the peaks of the outbreak. These were of the order of one to three months. However, this cannot be considered as this value is outside of the study period, i.e. before the year 2…	Lagged Cross-correlation study
															Mean annual temperature	Increase in annual dengue incidence at lags of a few months
Chen, Ying-An; Lien, Jih-Ching; Tseng, Lien-Fen; Cheng, Chien-Fu; Lin, Wan-Yu; Wang, Hurng-Yi; Tsai, Kun-Hsien;	Effects of indoor residual spraying and outdoor larval control on Anopheles coluzzii from Sao Tome and Principe, two islands with pre-eliminated malaria	2019	São Tomé and Príncipe islands	2003-2016	longitudinal study/survey	Retrospective	Negative binomial regression model	Rainfall	1 month	Human Population density by area, Geography(urban or offshore)	Malaria	Annual malaria cases and monthly malaria Incidence	Anopheles coluzzii	Mosquito density	Rainfall	Increase in monthly malaria incidence	Malaria incidence grew by 1.25-fold following an increase to 100mm of rainfall in the previous month.	Mean mosquito density was decreased significantly in the dry season in comparison with the heavy rain season and rainy season. No statistically significant difference was observed between heavy rain season and rainy season with regards to the mean density. Analysis was performed using ANOVA and Tukey’s test
															Population density by area	Increase in monthly malaria incidence	There was a statistically significant positive association between Malaria transmission and population density.This was demonstrated in this study with malaria incidence rising by 11.50 and 9.33 fold in the urban and rural areas of Sao respectively in compairson with Principe.
Cunze, S.; Kochmann, J.; Koch, L.K.; Genthner, E.; Klimpel, S.;	Vector distribution and transmission risk of the Zika virus in South and Central America	2019	27 countries, including Haiti and Jamaica	2015 and 2017	maximum entropy approach		Correlative ecological niche modelling/ maximum entropy modelling approach	mean temperature of the warmest quarter		Vector habitat suitability, Zika and Dengue evidence consensus maps(Evidence consensus values were calculated from diseases cases and incidence where available. Maps made using ArcGIS), population density and Gross Domestic Product	Zika	Incidence rates for Zika and Dengue (accounted for by the evidence consensus values for Zika and Dengue)	Ae. Albopictus and Ae. Aegypti	Habitat suitability of vector species	Higher habitat suitability for Ae. Aegypti	Higher Zika transmission risk at higher habitat suitability	Positive monotonous relationship with Zika transmission	Using the Maxent software, the maximum entropy appraoch was used to determine the relationships between the modelled ZIKV transmission risk and any of the predictor variables were as expected. Arc GIS was used for mapping of evidence consensus classes for Zika and dengue.
															Higher habitat suitability for Ae. Albopictus	Zika transmission risk optimised at higher habitat suitability	Positive relationship with Zika transmission (non-monotonous)
															The mean temperature of the warmest quarter	Zika transmission risk optimised at higher mean temperatures	Positive relationship with Zika transmission (non-monotonous)
															Population density	Higher Zika transmission risk at with greater population density	Positive relationship with Zika transmission
															GDP	Higher Zika transmission risk at with lower GDP	Negative monotonous relationship with Zika transmission
Depina, A.J.; Andrade, A.J.B.; Dia, A.K.; Moreira, A.L.; Furtado, U.D.; Baptista, H.; Faye, O.; Seck, I.; Niang, E.H.A.;	Spatiotemporal characterisation and risk factor analysis of malaria outbreak in cabo verde in 2017	2019	Cabo Verde	01/2017-12/2017	Spatiotemporal	Retrospective	Multiple regression model	Mean temperature, mean relative humidity , average wind speed and total rainfall.		Demography and geography	Malaria	Weekly malaria cases and Malaria incidence	An. gambiae	No. of breeding sites	Monthly mean temperature	Increase Malaria incidence rate	Strong positive relationship between mean temperature and malaria incidence.	The correlation between malaria incidence and the meteorological variables were assessed using the temporal cluster analysis. Pearson correlation analysis was used to determine the association between the An. Gambiae and malaria incidence and revealed a moderate positive linear correlation.
															Monthly relative humidity	Moderately increase malaria incidence rate	Moderately positive relationship between relative humidity and malaria incidence.
															Monthly rainfall	Moderately increase malaria incidence rate	Moderately positive relationship between rainfall and malaria incidence.
															Monthly wind speed	Decrease malaria incidence rate	Negative relationship between windspeed and malaria incidence.
Edussuriya C; Deegalla S; Gawarammana I;	An accurate mathematical model predicting number of dengue cases in tropics	2021	Sri lanka	01/2010 - 03/2019	Time series	Retrospective	Long Short-Term Memory neural network—LSTM/ Regression	average rainfall, wind speed and temperature		Population density	Dengue	Monthly dengue cases			monthly average rainfall, wind speed and temperature	Monthly dengue cases	A strong mathematical relationship was established between the climatic factors and number of dengue cases. The strength of this relationship was determined by the fact that there is a very narrow RMSE between the predicted and actual number of cases. The inclusion of population density in the model significantly improved its performance.	The introduction of Grey Wolf Optimization (GWO) optimized the hyperparameters of the LSTM neural network and increased the performance of the model. This research allowed the prediction of dengue outbreaks in an upcoming month with a time lag, however, this time lag has not been clearly specified.
Ehelepola, N.D.B.; Ariyaratne, K.;	The interrelationship between dengue incidence and diurnal ranges of temperature and humidity in a Sri Lankan city and its potential applications	2015	Sri Lanka (Kandy)	2003-2012	Time series	Retrospective	Wavelet analysis	Daily minimum and maximum temperatures and night-time and daytime humidity data	3.3 weeks		Dengue	Dengue cases			Weekly averages of diurnal ranges of temperature (Number of days with DTR > 100C per week)	Decrease in weekly dengue incidence	Negative relationship	Wavelet analysis. Diurnal temperature range (DTR) refers to the difference between daily maximum and minimum temperatures, whereas diurnal humidity range (DHR) indicates the difference between daily night-time and daytime relative humidity
									3 weeks						Weekly averages of diurnal ranges of temperature (Number of days with DTR < 100C per week)	Increase in weekly dengue incidence	Positive relationship. This association between DTR less than 100C and weekly dengue incidence was not observed in some months (in the period 2006-2007 and 2012)
									3.8 weeks						Weekly averages of diurnal ranges of temperature (Number of days with DTR < 80C per week)	Increase in weekly dengue incidence	Positive relationship
									4 weeks						Weekly averages of diurnal ranges of humidity (Number of days with DHR > 20% per week)	Decrease in weekly dengue incidence	Negative relationship
									4 weeks						Weekly averages of diurnal ranges of humidity (Number of days with DHR < 15% per week)	Increase in weekly dengue incidence	Positive relationship
Ehelepola, N.D.B.; Ariyaratne, K.;	The correlation between dengue incidence and diurnal ranges of temperature of Colombo district, Sri Lanka 2005–2014	2016	Sri Lanka (Colombo)	2005-2014	Time series	Retrospective	Wavelet analysis	Daily minimum and maximum temperatures	8 weeks		Dengue	Dengue cases			Weekly averages of diurnal ranges of temperature (Number of days with DTR > 7.50C per week)	Decrease in weekly dengue incidence	Negative relationship	Wavelet analysis
															Weekly averages of diurnal ranges of temperature (Number of days with DTR < 7.50C per week)	Increase in weekly dengue incidence	Positive relationship
Faruk, M.O.; Jannat, S.N.; Rahman, M.S.;	Impact of environmental factors on the spread of dengue fever in Sri Lanka	2022	Sri Lanka (26 regions)	2015-2019	Spatio temporal analysis	Retrospective	multivariate generalized linear negative binomial regression model	temperature, relative humidity, precipitation, sky clearness, air pressure, and wind speed		Bioclimatic zones	Dengue	Monthly dengue cases			Precipitation	Decrease in dengue incidence	A significantly positive relationship between precipitation and dengue transmission was disclosed using the Kendall's tau_b and Spearman's rho correlation analysis. On the other hand, the aggregate negative binomial regression model established that although rainfall significantly influenced dengue transmission, the risk of dengue incidence reduced by 3% for each unit of increase of precipitation…	Kendall's tau_b, Spearman's rho, and Kruskal–Wallis H test have been performed as bivariate analyses. It was found in this study that bioclimatic zones had a substantial impact of dengue transmission as shown by the fact in comparison with the dry zone, the wet and intermediate zones were more susceptible to greater risk of transmission with the wet zone demonstrating highest risk of dengue sprea…
															Humidty	Increase in dengue incidence	A significantly negative relationship between humidty and dengue transmission was demonstrated using the Kendall's tau_b and Spearman's rho correlation analysis. However, the aggregate negative binomial regression model showed that humidity significantly influenced dengue transmission, the risk of dengue incidence increased by 1.05 times for each unit of increase of humidity.(Odds: 1.05, 95% CI 1…
															Temperature	No significant change in dengue incidence	Although significantly negative relationship between temperature and dengue transmission was shown using the Kendall's tau_b and Spearman's rho correlation analysis. Nevertheless, the multivariate analysis established that temeprature had no significant effect on dengue transmission. (Odds: 1.01, 95% CI 0.94–1.09, p>0.05)
															Air pressure	Increase in dengue incidence	A significantly negative relationship between Air pressure and dengue transmission was shown using the Kendall's tau_b and Spearman's rho correlation analysis. The aggregate negative binomial regression model demonstrated that air pressure significantly increased the risk of dengue incidence increased by 46% for each KPa of increase of air pressure.(Odds: 1.46, 95% CI 1.36–1.56, p<0.01)
															Wind speed	Increase in dengue incidence	A significantly positive relationship between windspeed and dengue transmission was demonstrated using the Kendall's tau_b and Spearman's rho correlation analysis. On the other hand, the aggregate negative binomial regression model established that windspeed significantly influenced dengue transmission, the risk of dengue incidence increased by 6% for each unit of increase of windspeed. (Odds: 1.…
															Sky clearness	No significant change in dengue incidence	No significant relationship was observed between sky clearness and dengue transmission as shown by the Kendall's tau_b and Spearman's rho correlation analysis.
Ehelepola, N.D.B.; Ariyaratne, K.; Buddhadasa, W.M.N.P.; Ratnayake, S.; Wickramasinghe, M.;	A study of the correlation between dengue and weather in Kandy City, Sri Lanka (2003 -2012) and lessons learned	2015	Sri Lanka (Kandy)	2003-2012	Time series	Retrospective	wavelet analysis	daily rainfall, minimum and maximum temperatures, daytime and nighttime humidity, daily sunshine hours and daily wind run(wind run = wind speed x duration)	15 weeks		Dengue	Dengue cases			weekly sunshine hours	Increase weekly dengue incidence	Positive relationship	crosscorrelation coefficient, and the Spearman’s rho analyses to measure correlation. Spearman's rho was discussed as being unsuitable for this study as dengue weather correlation is not stationary or linear and did not provide a lag period.
									5-7 weeks						Weekly minimum and maximum temperatures	Increase weekly dengue incidence	Positive relationship
									5-7 weeks						Weekly daytime and nighttime humidity	Increase weekly dengue incidence	Positive relationship
									5-7 weeks						Weekly sunshine hours	Increase weekly dengue incidence	Positive relationship
									5-7 weeks						weekly rainfall	Increase weekly dengue incidence	Positive relationship
									9 weeks						weekly wind run(wind run = wind speed x duration)	Decrease weekly dengue incidence	Negative relationship
Imai, C.; Cheong, H.-K.; Kim, H.; Honda, Y.; Eum, J.-H.; Kim, C.T.; Kim, J.S.; Kim, Y.; Behera, S.K.; Hassan, M.N.; Nealon, J.; Chung, H.; Hashizume, M.;	Associations between malaria and local and global climate variability in five regions in Papua New Guinea	2016	PNG (5 regions)	1996-2008	Time series	Retrospective	Generalized linear models (GLMs) with negative binomial distribution/regression	precipitation, minimum and maximum temperature	1-2 months	Ocean climate data ( El Niño-Southern Oscillation (ENSO), the ENSO Modoki, the Southern Annular Mode, and the Indian Ocean Dipole)	Malaria	Monthly malaria cases			Precipitation	Decrease/Increase in monthly malaria cases	Significant negative association in Eastern Highlands and significant positvie relationship in Madang	Firstly, a generalized additive model was used to illustrate the outcome following exposure to weather variables as there was limited information available with regards to their relationships. The next step was to confirm the linear relationships between the climatic factors and malaria incidence using generalized linear models (GLMs) with negative binomial distribution to assess the associations.
									0 month						Minimum temperature	Decrease in monthly malaria cases	Negative association between minimum temperature and malaria incidence in Western, Eastern Highlands, and Madang provinces
									2-3 months						Minimum temperature	Increase in monthly malaria cases	Positive association between minimum temperature and malaria incidence in Western, Eastern Highlands, and Madang provinces
									0-3 months						Minimum temperature	No significant effect on monthly malaria cases	No significant association observed at any lags in East Sepik
									3 months						Minimum temperature	Decrease in monthly malaria cases	Negative association between minimum temperature and malaria incidence in Port Morseby
Lowe, R.; Gasparrini, A.; Van Meerbeeck, C.J.; Lippi, C.A.; Mahon, R.; Trotman, A.R.; Rollock, L.; Hinds, A.Q.J.; Ryan, S.J.; Stewart-Ibarra, A.M.;	Nonlinear and delayed impacts of climate on dengue risk in Barbados: A modelling study	2018	Barbados	06/1999-05/2016	Time series	Retrospective	distributed lag nonlinear models/regression	Monthly rainfall totals and average minimum, mean, and maximum temperatures	1-2 months		Dengue	Monthly dengue incidence			Positive SPI (> than average rainfall totals implying excess rainfall)	Increase in relative risk of dengue	Positive relationship	DLNMs used to determine possible nonlinear and delayed associations between dengue incidence rates and meteorological variables. Generally, it was observed that across all lags, moderately dry and warmer weather conditions have a positive association with dengue relative risk. Mean and maximum temperature was excluded from the model as it was determined that minimum temperature was a better predi…
									5 months						Negative SPI (< than average rainfall totals implying meteorological droughts)	Increase in relative risk of dengue	Positive relationship
									2-3 months						minimum temperature (25.50C)	Increase in relative risk of dengue	Positive relationship
Wickramaarachchi, W.P.T.M.; Perera, S.S.N.; Jayasinghe, S.;	Modelling and analysis of dengue disease transmission in urban Colombo: a wavelets and cross wavelets approach	2015	Sri Lanka (Urban Colombo)	2006-2012	Time-series	Retrospective	Wavelet analysis	weekly averaged maximum temperature and rainfall	Not mentioned		Dengue	Weekly dengue cases			maximum temperature	no. of weekly dengue cases	Significant association between maximum temperature and weekly dengue cases	Dengue transmission was described using a mechanistic mathemaical model. Association was mentioned but whether positive or negative was not discussed properly.
															rainfall		Dengue cases from year 2010 to 2012 was associated with rainfall.
