# Supplementary material for: Understanding the Effect of a Changing Climate on the Re‐Emergence of Mosquito‐Borne Diseases in Vulnerable Small Island Nations: A Systematic Review
Source: Zoonoses Public Health. 2025 Feb 5;72(3):223–47. doi: 10.1111/zph.13212 (PMC11967312; doi:10.1111/zph.13212)
Supplement: Supplementary file 6 — Table S6. Scores for selected articles, assessed using the Risk of Bias Assessment Tool. [file ZPH-72-223-s002.xlsx]

## Sheet: ROB
ID	Author	Reviewer	Title	Hyperlink to article	Does the paper clearly address aims and objectives? (0:not stated,1:stated but vague, 2:stated and focussed)	Is the setting and population clearly defined? (0:not stated,1:stated but vague, 2:stated and focussed)	Is the model structure clearly described and appropriate for the research question? (0:not appropriate model structure, or no description of model, 1:incomplete description, 2:complete description)	Are the modelling methods appropriate for the research question? (0:not appropriate modelling method, or no description of method, 1:incomplete description, 2:complete description)	Are the parameters, ranges and data source specified? (0:poorly reported, 1:some information missing, 2:complete reporting of parameters, ranges and data sources)	Is the quality of data considered? (0:no sources of uncertainty, 1:partially addressed, and/or data inappropriate, 2:fully addressed)	Have the results been clearly and completely presented? (0:Not reported, very unclear or not suited to research question, 1:Stated, but ranges or planned sensitivity analyses missing and/or not directly aligned with research question, 2:Values and ranges and planned sensitivity analyses reported and aligned with research question)	Are the results appropriately interpreted and discussed in context? (0 no discussion, 1:some discussion but key points and/or limitations missed, 2:full discussion of key points, limitations discussed)	Score	Grade	Exposure investigated
1	Smith, J.; Tahani, L.; Bobogare, A.; Bugoro, H.; Otto, F.; Fafale, G.; Hiriasa, D.; Kazazic, A.; Beard, G.; Amjadali, A.; Jeanne, I.;	Oye	Malaria early warning tool: Linking inter-annual climate and malaria variability in northern Guadalcanal, Solomon Islands	Included studies\Malaria-early-warning-tool-Linking-interannual-climate-and-malaria-variability-in-northern-Guadalcanal-Solomon-IslandsMalaria-Journal (1).pdf	2	2	2	2	2	2	2	2	16	V.High	Rainfall
2	Sun, W.; Xue, L.; Xie, Xi.;	Emma	Spatial-temporal distribution of dengue and climate characteristics for two clusters in Sri Lanka from 2012 to 2016.	Included studies\Spatial-temporal distribution of dengue and climate characteristics for two clusters in Sri Lanka from 2012 to 2016.pdf	2	2	2	2	2	1	1	1	13	High	Temperature, Rainfall, Humdity and Wind
3	Talagala, T.;	Emma	Distributed Lag Nonlinear Modelling Approach to Identify Relationship between Climatic Factors and Dengue Incidence in Colombo District, Sri Lanka	Included studies\Distributed-lag-nonlinear-modelling-approach-to-identify-relationship-between-climatic-factors-and-dengue-incidence-in-Colombo-district-Sri-LankaEpidemiology-Biostatistics-and-Public-Health.pdf	2	2	1	1	1	0	2	1	10	Medium	Temperature, Rainfall, Humdity and Wind
4	Wijegunawardana, N.D.A.D.; Silva Gunawardene, Y.I.N.; Chandrasena, T.G.A.N.; Dassanayake, R.S.; Udayanga, N.W.B.A.L.; Abeyewickreme, W.;	Oye	Evaluation of the Effects of Aedes Vector Indices and Climatic Factors on Dengue Incidence in Gampaha District, Sri Lanka	Included studies\Evaluation-of-the-Effects-of-Aedes-Vector-Indices-and-Climatic-Factors-on-Dengue-Incidence-in-Gampaha-District-Sri-LankaBioMed-Research-International (1).pdf	2	2	1	1	0	1	1	2	10	Medium	Temperature, Rainfall
5	Amarakoon, D.; Chen, A.; Rawlins, S.; Chadee, D.D.; Taylor, M.; Stennett, R.;	Stephan	Dengue epidemics in the Caribbean-temperature indices to gauge the potential for onset of dengue	Included studies\Dengue-epidemics-in-the-Caribbeantemperature-indices-to-gauge-the-potential-for-onset-of-dengueMitigation-and-Adaptation-Strategies-for-Global-Change (1).pdf	2	2	1	1	1	1	1	2	11	High	Temperature, Rainfall
6	Chen, Ying-An; Lien, Jih-Ching; Tseng, Lien-Fen; Cheng, Chien-Fu; Lin, Wan-Yu; Wang, Hurng-Yi; Tsai, Kun-Hsien;	Stephan	Effects of indoor residual spraying and outdoor larval control on Anopheles coluzzii from Sao Tome and Principe, two islands with pre-eliminated malaria	Included studies\Effects of indoor residual spraying and outdoor larval control on Anopheles coluzzii from Sao Tome and Principe, two islands with pre-eliminated malaria.pdf	1	2	1	1	1	0	1	1	8	Medium	Rainfall
7	Cunze, S.; Kochmann, J.; Koch, L.K.; Genthner, E.; Klimpel, S.;	Oye	Vector distribution and transmission risk of the Zika virus in South and Central America	Included studies\Vector distribution and transmission risk of the Zika virus in South and Central America.pdf	2	2	1	1	1	0	2	2	11	High	Temperature
8	Depina, A.J.; Andrade, A.J.B.; Dia, A.K.; Moreira, A.L.; Furtado, U.D.; Baptista, H.; Faye, O.; Seck, I.; Niang, E.H.A.;	Stephan	Spatiotemporal characterisation and risk factor analysis of malaria outbreak in cabo verde in 2017	Included studies\Spatiotemporal-characterisation-and-risk-factor-analysis-of-malaria-outbreak-in-cabo-verde-in-2017Tropical-Medicine-and-Health (1).pdf	1	2	1	1	1	1	1	1	9	Medium	Temperature, Rainfall, Humdity and Wind
9	Edussuriya C; Deegalla S; Gawarammana I;	Emma	An accurate mathematical model predicting number of dengue cases in tropics	Included studies\An accurate mathematical model predicting number of dengue cases in tropics.pdf	2	2	2	2	2	2	1	2	15	V.High	Temperature, Rainfall and Wind
10	Ehelepola, N.D.B.; Ariyaratne, K.;	Emma	The interrelationship between dengue incidence and diurnal ranges of temperature and humidity in a Sri Lankan city and its potential applications	Included studies\The interrelationship between dengue incidence and diurnal ranges of temperature and humidity in a Sri Lankan city and its potential applications.pdf	2	2	2	2	1	2	1	2	14	V.High	Temperature and Humidity
11	Ehelepola, N.D.B.; Ariyaratne, K.;	Emma	The correlation between dengue incidence and diurnal ranges of temperature of Colombo district, Sri Lanka 2005–2014	Included studies\The correlation between dengue incidence and diurnal ranges of temperature of Colombo district Sri Lanka 2005 2014.pdf	2	2	2	2	1	2	1	2	14	V.High	Temperature
12	Faruk, M.O.; Jannat, S.N.; Rahman, M.S.;	Emma	Impact of environmental factors on the spread of dengue fever in Sri Lanka	Included studies\Impact-of-environmental-factors-on-the-spread-of-dengue-fever-in-Sri-LankaInternational-Journal-of-Environmental-Science-and-Technology (1).pdf	2	2	2	1	2	1	2	1	13	High	Temperature, Rainfall, Humdity and Wind
13	Ehelepola, N.D.B.; Ariyaratne, K.; Buddhadasa, W.M.N.P.; Ratnayake, S.; Wickramasinghe, M.;	Oye	A study of the correlation between dengue and weather in Kandy City, Sri Lanka (2003 -2012) and lessons learned	Included studies\A-study-of-the-correlation-between-dengue-and-weather-in-Kandy-City-Sri-Lanka-2003-2012-and-lessons-learnedInfectious-Diseases-of-Poverty (1).pdf	2	2	2	2	2	0	1	2	13	High	Temperature, Rainfall, Humdity and Wind
14	Imai, C.; Cheong, H.-K.; Kim, H.; Honda, Y.; Eum, J.-H.; Kim, C.T.; Kim, J.S.; Kim, Y.; Behera, S.K.; Hassan, M.N.; Nealon, J.; Chung, H.; Hashizume, M.;	Oye	Associations between malaria and local and global climate variability in five regions in Papua New Guinea	Included studies\Associations-between-malaria-and-local-and-global-climate-variability-in-five-regions-in-Papua-New-GuineaTropical-Medicine-and-Health.pdf	1	2	2	2	2	2	2	2	15	V.High	Temperature, Rainfall
15	Lowe, R.; Gasparrini, A.; Van Meerbeeck, C.J.; Lippi, C.A.; Mahon, R.; Trotman, A.R.; Rollock, L.; Hinds, A.Q.J.; Ryan, S.J.; Stewart-Ibarra, A.M.;	Stephan	Nonlinear and delayed impacts of climate on dengue risk in Barbados: A modelling study	Included studies\Nonlinear-and-delayed-impacts-of-climate-on-dengue-risk-in-Barbados-A-modelling-studyPLoS-Medicine (1).pdf	2	2	2	2	2	2	2	2	16	V.High	Temperature, Rainfall
16	Wickramaarachchi, W.P.T.M.; Perera, S.S.N.; Jayasinghe, S.;	Stephan	Modelling and analysis of dengue disease transmission in urban Colombo: a wavelets and cross wavelets approach	Included studies\Modelling-and-analysis-of-dengue-disease-transmission-in-urban-Colombo-A-wavelets-and-cross-wavelets-approachJournal-of-the-National-Science-Foundation-of-Sri-Lanka.pdf	2	1	2	2	0	0	0	1	8	Medium	Temperature, Rainfall
